# Supplementary material for: A Turn-On Fluorescent Probe for Highly Selective Detection and Visualization of Hydrogen Sulfide in Fungi
Source: Molecules. 2024 Jan 24;29(3):577. doi: 10.3390/molecules29030577 (PMC10856155; doi:10.3390/molecules29030577)
Supplement: Supplementary file 1 [file molecules-29-00577-s001.zip]

Archive with 1 entries (1 files):
- molecules-2787363-supplementary.pdf
